# Supplementary material for: Production of Nematicidal Pinosylvin Stilbenes in Cell Suspension Cultures of Pinus koraiensis by Fungal Elicitation
Source: Plants (Basel). 2022 Oct 31;11(21):2933. doi: 10.3390/plants11212933 (PMC9658687; doi:10.3390/plants11212933)
Supplement: Supplementary file 1 [file plants-11-02933-s001.zip]

Archive with 1 entries (1 files):
- plants-1972731-supplementary.pdf
